# Supplementary material for: Morphological and morphometric study of the scapulae of Korean wild deer
Source: Sci Rep. 2023 May 10;13:7620. doi: 10.1038/s41598-023-33730-x (PMC10172336; doi:10.1038/s41598-023-33730-x)
Supplement: Supplementary file 1 — Supplementary Information. [file 41598_2023_33730_MOESM1_ESM.xlsx]

## Sheet: Data of Scapulae
		I.D.	I.D.	I.D.	I.D.	I.D.	I.D.	I.D.	I.D.	I.D.	I.D.	I.D.	I.D.	I.D.	I.D.	I.D.
Korean water deer		21♂	23♂	30♂	36♂	50♂	51♂	52♂	58♂	66♂	70♂	143♂	149♂	183♂	205♂	206♂			Mean	S.D.	S.E.M
Male
	HS(Height)	129.09	120.68	114.09	129.47	128.88	127.52	122.37	121.54	120.72	119.22	121.07	121.6	117.45	121.36	126.36			122.761	4.55405	1.17585
	DHA(Diagonal height)	133.46	124.58	116.66	132.68	131.84	130.87	121.75	128.05	123.9	120.74	123.04	124.48	123.4	124.33	130.02			125.987	4.91695	1.26955
	Ld(Greatest dorsal length)	74.18	67.46	65.99	75.71	78.87	75.55	67.42	67.53	69.72	68.22	70.31	66.21	72.32	69.12	62.6			70.0807	4.41888	1.14095
	SLC(Smallest length of the Collum scapulae)	12.76	12.71	13.34	13.97	13.27	14.57	12.69	12.99	13.54	13.63	13.36	12.97	12.51	12.49	13.01			13.1873	0.574773	0.148406
	GLP(Greatest length of Processus articularis)	25.78	25.04	23.24	26.65	25.89	25.31	26.63	23.57	24.65	24.2	25.98	25.04	24.75	24.29	24.24			25.0173	1.0311	0.266228
	BG(Breadth of the glenoid cavity)	17.45	16.84	16.32	19.69	16.31	18.64	18.72	18.89	17.93	17.82	18.84	18.4	18.41	17.34	16.05			17.8433	1.09687	0.283211
	LG(Length of the glenoid cavity)	19.79	19.25	17.34	19.21	18.93	19.46	19.55	18.43	17.48	18.42	18.67	18.66	19.58	19.02	18.84			18.842	0.716611	0.185028
	Length of supraglenoid tubercle	5.99	5.79	5.9	7.44	6.96	5.85	7.08	5.14	7.17	5.78	7.31	6.38	5.17	5.27	5.4			6.17533	0.818377	0.211304
	SI	57.4638	55.8999	57.8403	58.4769	61.1965	59.2456	55.0952	55.562	57.7535	57.2219	58.0738	54.449	61.5751	56.9545	49.541			57.0899	2.89567	0.74766
		I.D.	I.D.	I.D.	I.D.	I.D.	I.D.	I.D.	I.D.	I.D.	I.D.	I.D.	I.D.	I.D.	I.D.	I.D.	I.D.
Korean water deer		13♀	17♀	45♀	53♀	54♀	67♀	68♀	137♀	138♀	141♀	156♀	157♀	196♀	202♀	204♀	207♀		Mean	S.D.	S.E.M
Female
	HS(Height)	122.02	116.5	119.37	121.41	116.48	119.41	127.81	115.16	124.31	122.28	122.57	118.15	116.17	118.82	118.18	126.5		120.321	3.73854	0.934634
	DHA(Diagonal height)	125.34	118.05	124.87	126.21	116	119.67	130.55	119.31	131.63	121.92	124.6	122.35	120.93	121.13	121.82	129.27		123.353	4.46919	1.1173
	Ld(Greatest dorsal length)	65.67	62.53	67.54	67.49	63.17	65.36	69.55	61.89	70.37	63.79	66.07	69.77	65.44	70.98	64.99	67.77		66.3988	2.82343	0.705858
	SLC(Smallest length of the Collum scapulae)	13.97	14.67	14.08	12.14	11.7	11.52	12.24	12.3	13.43	11.93	12.55	13.84	12.91	11.8	12.55	11.57		12.7	1.00257	0.250643
	GLP(Greatest length of Processus articularis)	26.55	23.77	22.97	24.28	25.21	25.5	25.54	23.74	25.61	23.06	24.13	24.07	24.91	23.86	24.91	24.31		24.5263	0.989491	0.247373
	BG(Breadth of the glenoid cavity)	19.05	17.23	16.84	19.28	17.25	17.6	18.47	17.07	17.74	17.43	18.74	16.86	16.4	17.91	17.85	17.05		17.6731	0.837096	0.209274
	LG(Length of the glenoid cavity)	19.76	17.19	18.25	19.02	18.51	18.12	18.77	17.75	18.5	17.4	18.73	17.72	18.03	17.84	19.76	18.82		18.3856	0.749444	0.187361
	Length of supraglenoid tubercle	6.79	6.58	4.72	5.26	6.7	7.38	6.77	5.99	7.11	5.66	5.4	6.35	6.88	6.02	5.15	5.49		6.14062	0.791837	0.197959
	SI	53.819	53.6738	56.5804	55.5885	54.2325	54.7358	54.4167	53.7426	56.6085	52.1672	53.9039	59.0521	56.3312	59.7374	54.9924	53.5731		55.1972	2.04025	0.510063
		I.D.	I.D.	I.D.	I.D.
Jeju roe deer		J5♂	J12♂	J26♂	J41♂														Mean	S.D.	S.E.M
Male
	HS(Height)	127.27	128.89	132.48	136.58														131.305	4.13601	2.068
	DHA(Diagonal height)	130.35	136.17	138.8	140.27														136.398	4.37387	2.18694
	Ld(Greatest dorsal length)	78.2	87.86	84.85	82.67														83.395	4.06476	2.03238
	SLC(Smallest length of the Collum scapulae)	15.5	15.15	16.11	16.02														15.695	0.451996	0.225998
	GLP(Greatest length of Processus articularis)	26.46	27.08	26.73	26.44														26.6775	0.299152	0.149576
	BG(Breadth of the glenoid cavity)	19.3	19.98	19.53	20.56														19.8425	0.55548	0.27774
	LG(Length of the glenoid cavity)	21.68	20.68	23.34	21.98														21.92	1.09776	0.548878
	Length of supraglenoid tubercle	4.78	6.4	3.39	4.46														4.7575	1.24591	0.622955
	SI	61.4442	68.1667	64.0474	60.5286														63.5467	3.4217	1.71085
		I.D.	I.D.	I.D.	I.D.	I.D.	I.D.	I.D.	I.D.	I.D.	I.D.	I.D.	I.D.	I.D.	I.D.				Mean	S.D.	S.E.M
Jeju roe deer		J7♀ R	J8♀	J10♀	J13♀	J15♀ R	J17♀	J25♀	J29♀	J34♀	J37♀	J38♀	J42♀	J43♀	J46♀
Female
	HS(Height)	126.4	117.86	118.92	118.62	125.41	133.62	132.92	129.61	129.56	134.09	128.05	122.8	130.21	131.69				127.126	5.65185	1.51052
	DHA(Diagonal height)	130.1	125.85	127.01	122.08	133.21	140.38	137.93	132.75	136.13	140.21	133.8	128.3	138.3	135.11				132.94	5.61959	1.5019
	Ld(Greatest dorsal length)	76.6	76.24	78.29	79.05	73.09	80.2	80.34	74.25	81.76	82.99	72.6	75.67	78.78	78.46				77.7371	3.14043	0.839314
	SLC(Smallest length of the Collum scapulae)	15.95	14.45	17.08	14.05	13.88	15.86	15.17	15.03	15.29	16	14.3	14.75	14.75	14.98				15.11	0.876523	0.234261
	GLP(Greatest length of Processus articularis)	25.34	25.1	25.67	25.2	27.53	26.73	27.19	27.53	28.16	26.54	26.26	24.81	25.5	27.31				26.3479	1.08622	0.290303
	BG(Breadth of the glenoid cavity)	19.18	17.77	18.54	17.74	19.7	19.66	20.72	19.68	20.88	20.12	20.24	18.04	18.04	19.7				19.2864	1.08138	0.28901
	LG(Length of the glenoid cavity)	19.02	20.13	19.93	19.68	20.32	21.92	21.72	20.99	23.18	21.21	20.99	19.31	19.31	20.31				20.5729	1.17088	0.312931
	Length of supraglenoid tubercle	6.32	4.97	5.74	5.52	7.21	4.81	5.47	6.54	4.98	5.33	5.27	5.5	6.19	7				5.775	0.76024	0.203183
	SI	60.6013	64.6869	65.8342	66.6414	58.2808	60.021	60.4424	57.2872	63.1059	61.8913	56.6966	61.6205	60.5023	59.5793				61.2279	3.00086	0.802012
		I.D.	I.D.	I.D.	I.D.	I.D.	I.D.	I.D.											Mean	S.D.	S.E.M
Mainland roe deer		1♂	16♂	21♂	23♂	30♂	45♂	52♂
Male
	HS(Height)	156.75	155.55	142.7	148.25	156.57	142.55	148.08											150.064	6.25889	2.36564
	DHA(Diagonal height)	156.65	158.01	148.58	149.49	153.9	144.85	152.24											151.96	4.66401	1.76283
	Ld(Greatest dorsal length)	85.96	83.39	81.83	84.32	99.02	89.19	88.87											87.5114	5.75858	2.17654
	SLC(Smallest length of the Collum scapulae)	18.34	17.61	16.5	16.55	19.59	16.96	17.45											17.5714	1.09899	0.41538
	GLP(Greatest length of Processus articularis)	29.74	30.54	27.83	31.47	31.45	28.52	29.5											29.8643	1.39302	0.526511
	BG(Breadth of the glenoid cavity)	22.91	22.32	21.79	22.38	24.39	22.46	21.58											22.5471	0.92408	0.349269
	LG(Length of the glenoid cavity)	23.15	22.91	22.51	23.88	25.86	21.68	23.04											23.29	1.31529	0.497135
	Length of supraglenoid tubercle	6.59	7.63	5.32	7.59	5.59	6.84	6.46											6.57429	0.891831	0.33708
	SI	59.9729	56.5029	56.259	50.4969	53.3251	54.5592	56.4395											55.3651	2.97181	1.12324
		I.D.	I.D.	I.D.	I.D.	I.D.	I.D.	I.D.	I.D.	I.D.	I.D.	I.D.	I.D.	I.D.	I.D.	I.D.	I.D.		Mean	S.D.	S.E.M
Mainland roe deer		3♀	10♀ R	14♀	20♀	22♀	24♀	26♀	27♀ R	29♀	33♀	39♀	41♀	46♀	50♀	51♀	54♀
Female
	HS(Height)	140.23	133.71	145.95	150.94	146.61	144.98	142.17	133.06	154.06	148.6	146.67	141.76	141.84	150.35	139.2	138.28		143.651	5.97869	1.49467
	DHA(Diagonal height)	144.31	138.15	149.18	151.7	147.23	144.88	146.45	135.76	161.77	155.05	151.59	142.08	146.02	152.6	137.88	146.13		146.924	6.77238	1.6931
	Ld(Greatest dorsal length)	84.1	75.55	82.11	76.22	78.18	79.1	80.24	81.72	93.99	86.42	77.39	76.16	83.77	75.76	73.53	78.61		80.1781	5.14109	1.28527
	SLC(Smallest length of the Collum scapulae)	15.36	14.65	15.4	16.11	17.41	16.1	13.78	16.23	16.81	18.02	16.45	15.44	19.23	15.9	13.63	17.34		16.1162	1.4714	0.367851
	GLP(Greatest length of Processus articularis)	28.69	27.22	27.66	28.63	27.59	26.94	26.81	27.77	28.53	29.5	31.5	26.79	28.79	29.8	26.05	26.95		28.0763	1.39711	0.349278
	BG(Breadth of the glenoid cavity)	19.98	19.27	20.5	21.31	20.42	18.94	19.54	19.69	22.22	22.55	22.35	20.03	20.23	19.82	18.84	20.14		20.3644	1.16584	0.291459
	LG(Length of the glenoid cavity)	22.3	21.08	21.93	22.66	22.62	20.84	19.96	20.73	24.06	22.45	24.26	21.63	21.52	21.65	19.85	21.1		21.79	1.2557	0.313925
	Length of supraglenoid tubercle	6.39	6.14	5.73	5.97	4.97	6.1	6.85	7.04	4.47	7.05	7.24	5.16	7.27	8.15	6.2	5.85		6.28625	0.958957	0.239739
	SI	59.9729	56.5029	56.259	50.4969	53.3251	54.5592	56.4395	61.4159	61.0087	58.1561	52.7647	53.7246	59.0595	50.3891	52.8233	56.8484		55.8591	3.48196	0.870491
Left Scapular measurements
R	Right scapular measurement
S.D.	Standard Deviation
S.E.M	Standard Error of the Mean
I.D.	Identification

## Sheet: Data (Female and Male united)
		I.D.	I.D.	I.D.	I.D.	I.D.	I.D.	I.D.	I.D.	I.D.	I.D.	I.D.	I.D.	I.D.	I.D.	I.D.	I.D.	I.D.	I.D.	I.D.	I.D.	I.D.	I.D.	I.D.	I.D.	I.D.	I.D.	I.D.	I.D.	I.D.	I.D.	I.D.
Korean water deer		21♂	23♂	30♂	36♂	50♂	51♂	52♂	58♂	66♂	70♂	143♂	149♂	183♂	205♂	206♂	13♀	17♀	45♀	53♀	54♀	67♀	68♀	137♀	138♀	141♀	156♀	157♀	196♀	202♀	204♀	207♀	Male vs Female		Mean (male)	Mean (Female)	Mean	S.D.	S.E.M
																																	t-test	Anova
	HS(Height)	129.09	120.68	114.09	129.47	128.88	127.52	122.37	121.54	120.72	119.22	121.07	121.6	117.45	121.36	126.36	122.02	116.5	119.37	121.41	116.48	119.41	127.81	115.16	124.31	122.28	122.57	118.15	116.17	118.82	118.18	126.5	0.11582		122.761	120.321	121.502	4.26653	0.766291
	DHA(Diagonal height)	133.46	124.58	116.66	132.68	131.84	130.87	121.75	128.05	123.9	120.74	123.04	124.48	123.4	124.33	130.02	125.34	118.05	124.87	126.21	116	119.67	130.55	119.31	131.63	121.92	124.6	122.35	120.93	121.13	121.82	129.27	0.130548		125.987	123.353	124.627	4.80197	0.86246
	Ld(Greatest dorsal length)	74.18	67.46	65.99	75.71	78.87	75.55	67.42	67.53	69.72	68.22	70.31	66.21	72.32	69.12	62.6	65.67	62.53	67.54	67.49	63.17	65.36	69.55	61.89	70.37	63.79	66.07	69.77	65.44	70.98	64.99	67.77	0.0114081	0.0094	70.0807	66.3988	68.1803	4.07391	0.731695
	SLC(Smallest length of the Collum scapulae)	12.76	12.71	13.34	13.97	13.27	14.57	12.69	12.99	13.54	13.63	13.36	12.97	12.51	12.49	13.01	13.97	14.67	14.08	12.14	11.7	11.52	12.24	12.3	13.43	11.93	12.55	13.84	12.91	11.8	12.55	11.57	0.107208		13.1873	12.7	12.9358	0.847368	0.152192
	GLP(Greatest length of Processus articularis)	25.78	25.04	23.24	26.65	25.89	25.31	26.63	23.57	24.65	24.2	25.98	25.04	24.75	24.29	24.24	26.55	23.77	22.97	24.28	25.21	25.5	25.54	23.74	25.61	23.06	24.13	24.07	24.91	23.86	24.91	24.31	0.187168		25.0173	24.5263	24.7639	1.02368	0.183859
	BG(Breadth of the glenoid cavity)	17.45	16.84	16.32	19.69	16.31	18.64	18.72	18.89	17.93	17.82	18.84	18.4	18.41	17.34	16.05	19.05	17.23	16.84	19.28	17.25	17.6	18.47	17.07	17.74	17.43	18.74	16.86	16.4	17.91	17.85	17.05	0.632864		17.8433	17.6731	17.7555	0.958801	0.172206
	LG(Length of the glenoid cavity)	19.79	19.25	17.34	19.21	18.93	19.46	19.55	18.43	17.48	18.42	18.67	18.66	19.58	19.02	18.84	19.76	17.19	18.25	19.02	18.51	18.12	18.77	17.75	18.5	17.4	18.73	17.72	18.03	17.84	19.76	18.82	0.0937004	0.0942	18.842	18.3856	18.6065	0.75778	0.136101
	Length of supraglenoid tubercle	5.99	5.79	5.9	7.44	6.96	5.85	7.08	5.14	7.17	5.78	7.31	6.38	5.17	5.27	5.4	6.79	6.58	4.72	5.26	6.7	7.38	6.77	5.99	7.11	5.66	5.4	6.35	6.88	6.02	5.15	5.49	0.90542		6.17533	6.14062	6.15742	0.791429	0.142145	0.142145
	SI	57.4638	55.8999	57.8403	58.4769	61.1965	59.2456	55.0952	55.562	57.7535	57.2219	58.0738	54.449	61.5751	56.9545	49.541	53.819	53.6738	56.5804	55.5885	54.2325	54.7358	54.4167	53.7426	56.6085	52.1672	53.9039	59.0521	56.3312	59.7374	54.9924	53.5731	0.0468235	0.0432	57.0899	55.1972	56.113	2.63036	0.472426
	GLP/BG	1.47736	1.48694	1.42402	1.35348	1.58737	1.35783	1.42254	1.24775	1.37479	1.35802	1.37898	1.36087	1.34438	1.40081	1.51028	1.3937	1.37957	1.36401	1.25934	1.46145	1.44886	1.38278	1.39074	1.44363	1.32301	1.28762	1.42764	1.5189	1.33222	1.39552	1.42581					1.39743	0.0741635	0.0133202
	GLP/LG	1.30268	1.30078	1.34025	1.3873	1.36767	1.30062	1.36215	1.27889	1.41018	1.31379	1.39154	1.34191	1.26404	1.27708	1.28662	1.34362	1.38278	1.25863	1.27655	1.36197	1.40728	1.36068	1.33746	1.38432	1.32529	1.28831	1.35835	1.38159	1.33744	1.26063	1.29171					1.33168	0.0461542	0.00828954
		I.D.	I.D.	I.D.	I.D.	I.D.	I.D.	I.D.	I.D.	I.D.	I.D.	I.D.	I.D.	I.D.	I.D.	I.D.	I.D.	I.D.	I.D.
Jeju roe deer		J5♂	J12♂	J26♂	J41♂	J7♀ R	J8♀	J10♀	J13♀	J15♀ R	J17♀	J25♀	J29♀	J34♀	J37♀	J38♀	J42♀	J43♀	J46♀	Male vs Female		Mean (male)	Mean (Female)	Mean	S.D.	S.E.M
																				t-test	Anova
	HS(Height)	127.27	128.89	132.48	136.58	126.4	117.86	118.92	118.62	125.41	133.62	132.92	129.61	129.56	134.09	128.05	122.8	130.21	131.69	0.149163		131.305	127.126	128.054	5.53558	1.30475
	DHA(Diagonal height)	130.35	136.17	138.8	140.27	130.1	125.85	127.01	122.08	133.21	140.38	137.93	132.75	136.13	140.21	133.8	128.3	138.3	135.11	0.238939		136.398	132.94	133.708	5.45096	1.2848
	Ld(Greatest dorsal length)	78.2	87.86	84.85	82.67	76.6	76.24	78.29	79.05	73.09	80.2	80.34	74.25	81.76	82.99	72.6	75.67	78.78	78.46	0.0605465	0.0086	83.395	77.7371	78.9944	4.03927	0.952066
	SLC(Smallest length of the Collum scapulae)	15.5	15.15	16.11	16.02	15.95	14.45	17.08	14.05	13.88	15.86	15.17	15.03	15.29	16	14.3	14.75	14.75	14.98	0.101943		15.695	15.11	15.24	0.828372	0.195249
	GLP(Greatest length of Processus articularis)	26.46	27.08	26.73	26.44	25.34	25.1	25.67	25.2	27.53	26.73	27.19	27.53	28.16	26.54	26.26	24.81	25.5	27.31	0.327851		26.6775	26.3479	26.4211	0.968467	0.22827
	BG(Breadth of the glenoid cavity)	19.3	19.98	19.53	20.56	19.18	17.77	18.54	17.74	19.7	19.66	20.72	19.68	20.88	20.12	20.24	18.04	18.04	19.7	0.194795		19.8425	19.2864	19.41	1.00263	0.236323
	LG(Length of the glenoid cavity)	21.68	20.68	23.34	21.98	19.02	20.13	19.93	19.68	20.32	21.92	21.72	20.99	23.18	21.21	20.99	19.31	19.31	20.31	0.0846436	0.0568	21.92	20.5729	20.8722	1.2622	0.297504
	Length of supraglenoid tubercle	4.78	6.4	3.39	4.46	6.32	4.97	5.74	5.52	7.21	4.81	5.47	6.54	4.98	5.33	5.27	5.5	6.19	7	0.201847	0.0565	4.7575	5.775	5.54889	0.951512	0.224274
	SI	61.4442	68.1667	64.0474	60.5286	60.6013	64.6869	65.8342	66.6414	58.2808	60.021	60.4424	57.2872	63.1059	61.8913	56.6966	61.6205	60.5023	59.5793	0.281146		63.5467	61.2279	61.7432	3.1522	0.742981
	GLP/BG	1.37098	1.35536	1.36866	1.28599	1.32117	1.41249	1.38457	1.42052	1.39746	1.35961	1.31226	1.39888	1.34866	1.31909	1.29743	1.37528	1.41353	1.38629					1.36268	0.0411574	0.0097009
	GLP/LG	1.22048	1.30948	1.14524	1.20291	1.33228	1.2469	1.28801	1.28049	1.35482	1.21943	1.25184	1.31158	1.21484	1.2513	1.25107	1.28483	1.32056	1.34466					1.26837	0.0557229	0.013134
		I.D.	I.D.	I.D.	I.D.	I.D.	I.D.	I.D.	I.D.	I.D.	I.D.	I.D.	I.D.	I.D.	I.D.	I.D.	I.D.	I.D.	I.D.	I.D.	I.D.	I.D.	I.D.	I.D.
Mainland roe deer		1♂	16♂	21♂	23♂	30♂	45♂	52♂	3♀	10♀ R	14♀	20♀	22♀	24♀	26♀	27♀ R	29♀	33♀	39♀	41♀	46♀	50♀	51♀	54♀	Male vs Female		Mean (male)	Mean (Female)	Mean	S.D.	S.E.M
																									t-test	Anova
	HS(Height)	156.75	155.55	142.7	148.25	156.57	142.55	148.08	140.23	133.71	145.95	150.94	146.61	144.98	142.17	133.06	154.06	148.6	146.67	141.76	141.84	150.35	139.2	138.28	0.0425407	0.0295	150.064	143.651	145.603	6.64531	1.38564
	DHA(Diagonal height)	156.65	158.01	148.58	149.49	153.9	144.85	152.24	144.31	138.15	149.18	151.7	147.23	144.88	146.45	135.76	161.77	155.05	151.59	142.08	146.02	152.6	137.88	146.13	0.0554381		151.96	146.924	148.457	6.54358	1.36443
	Ld(Greatest dorsal length)	85.96	83.39	81.83	84.32	99.02	89.19	88.87	84.1	75.55	82.11	76.22	78.18	79.1	80.24	81.72	93.99	86.42	77.39	76.16	83.77	75.76	73.53	78.61	0.0151978	0.0062	87.5114	80.1781	82.41	6.24245	1.30164
	SLC(Smallest length of the Collum scapulae)	18.34	17.61	16.5	16.55	19.59	16.96	17.45	15.36	14.65	15.4	16.11	17.41	16.1	13.78	16.23	16.81	18.02	16.45	15.44	19.23	15.9	13.63	17.34	0.0189549	0.0296	17.5714	16.1162	16.5591	1.50806	0.314453
	GLP(Greatest length of Processus articularis)	29.74	30.54	27.83	31.47	31.45	28.52	29.5	28.69	27.22	27.66	28.63	27.59	26.94	26.81	27.77	28.53	29.5	31.5	26.79	28.79	29.8	26.05	26.95	0.0156882		29.8643	28.0763	28.6204	1.60241	0.334126
	BG(Breadth of the glenoid cavity)	22.91	22.32	21.79	22.38	24.39	22.46	21.58	19.98	19.27	20.5	21.31	20.42	18.94	19.54	19.69	22.22	22.55	22.35	20.03	20.23	19.82	18.84	20.14	0.000259346	0.0003	22.5471	20.3644	21.0287	1.48801	0.310272
	LG(Length of the glenoid cavity)	23.15	22.91	22.51	23.88	25.86	21.68	23.04	22.3	21.08	21.93	22.66	22.62	20.84	19.96	20.73	24.06	22.45	24.26	21.63	21.52	21.65	19.85	21.1	0.0268748	0.0167	23.29	21.79	22.2465	1.43001	0.298177
	Length of supraglenoid tubercle	6.59	7.63	5.32	7.59	5.59	6.84	6.46	6.39	6.14	5.73	5.97	4.97	6.1	6.85	7.04	4.47	7.05	7.24	5.16	7.27	8.15	6.2	5.85	0.499118		6.57429	6.28625	6.37391	0.92859	0.193624
	SI	54.8389	53.6098	57.3441	56.8769	63.2433	62.5675	60.0149	59.9729	56.5029	56.259	50.4969	53.3251	54.5592	56.4395	61.4159	61.0087	58.1561	52.7647	53.7246	59.0595	50.3891	52.8233	56.8484	0.158584		58.3565	55.8591	56.6192	3.66007	0.763177
	GLP/BG	1.29812	1.36828	1.27719	1.40617	1.28946	1.26981	1.36701	1.43594	1.41256	1.34927	1.3435	1.35113	1.42239	1.37206	1.41036	1.28398	1.3082	1.4094	1.33749	1.42313	1.50353	1.3827	1.33813					1.36347	0.0596676	0.0124416
	GLP/LG	1.28467	1.33304	1.23634	1.31784	1.21616	1.3155	1.28038	1.28655	1.29127	1.26129	1.26346	1.21972	1.29271	1.34319	1.3396	1.18579	1.31403	1.29843	1.23856	1.33783	1.37644	1.31234	1.27725					1.28793	0.0467037	0.0097384
																									Korean water deer, Mainland roe deer, Jeju roe deer	Duncan test
																									A B C	<0.01
																									A B A	<0.05
																									A B A	<0.01

## Sheet: Data of Glenoid notch, Acromion
	Table 1. Appearance of the glenoid notch and the notch between glenoid cavity and supraglenoid tubercle in Korean wild deer
	Items ＼ Deer		Korean water deer	Jeju roe deer	Mainland roe deer
	Glenoid notch	present	22(71.0%)	8(44.4%)	18(78.3%)
		absent	9(29.0%)	10(55.6%)	5(21.7%)
		Total	31(100.0%)	18(100.0%)	23(100.0%)
	Notch between glenoid cavity and supraglenoid tubercle	present	31(100.0%)	6(33.3%)	23(100.0%)
		absent	-	12(66.7%)	-
		Total	31(100.0%)	18(100.0%)	23(100.0%)
								Table 1. Direction of acromion in Korean wild deer
								Direction of acromion	Korean water deer	Jeju roe deer	Mainland roe deer
								Cranial	1/0	2/10	6.5/9.5
								Vertical	0/0	1/1	0/3
								Caudal	13/17	1/3	1.5/2.5
								Total	14/17	4/14	7/16
								Table 1. Direction of acromion in Korean wild deer
								Direction of acromion	Korean water deer	Jeju roe deer	Mainland roe deer
								Cranial	1	12	16*
								Vertical	-	2	3
								Caudal	30	4	4*
								Total	31	18	23
								Table 1. Direction of acromion in Korean wild deer
								Direction of acromion	Korean water deer	Jeju roe deer	Mainland roe deer
								Cranial	1(3.2%)	12(66.7%)	16(69.6%)*
								Vertical	-	2(11.1%)	3(13.0%)
								Caudal	30(96.7%)	4(22.2%)	4(17.4%)*
								Total	31(100.0%)	18(100.0%)	23(100.0%)

## Sheet: SEM of male and female
	Korean water deer	Male	S.E.M	Female	S.E.M
	HS(Height)	122.761	1.17585	120.321	0.934634
	DHA(Diagonal height)	125.987	1.26955	123.353	1.1173
	Ld(Greatest dorsal length)	70.0807	1.14095	66.3988	0.705858
	SLC(Smallest length of the Collum scapulae)	13.1873	0.148406	12.7	0.250643
	GLP(Greatest length of Processus articularis)	25.0173	0.266228	24.5263	0.247373
	BG(Breadth of the glenoid cavity)	17.8433	0.283211	17.6731	0.209274
	LG(Length of the glenoid cavity)	18.842	0.185028	18.3856	0.187361
	Length of supraglenoid tubercle	6.17533	0.211304	6.14062	0.197959
	SI	57.0899	0.74766	55.1972	0.510063
	Jeju roe deer	Male	S.E.M	Female	S.E.M
	HS(Height)	131.305	2.068	127.126	1.51052
	DHA(Diagonal height)	136.398	2.18694	132.94	1.5019
	Ld(Greatest dorsal length)	83.395	2.03238	77.7371	0.839314
	SLC(Smallest length of the Collum scapulae)	15.695	0.225998	15.11	0.234261
	GLP(Greatest length of Processus articularis)	26.6775	0.149576	26.3479	0.290303
	BG(Breadth of the glenoid cavity)	19.8425	0.27774	19.2864	0.28901
	LG(Length of the glenoid cavity)	21.92	0.548878	20.5729	0.312931
	Length of supraglenoid tubercle	4.7575	0.622955	5.775	0.203183
	SI	63.5467	1.71085	61.2279	0.802012
	Mainland roe deer	Male	S.E.M	Female	S.E.M
	HS(Height)	150.064	2.36564	143.651	1.49467
	DHA(Diagonal height)	151.96	1.76283	146.924	1.6931
	Ld(Greatest dorsal length)	87.5114	2.17654	80.1781	1.28527
	SLC(Smallest length of the Collum scapulae)	17.5714	0.41538	16.1162	0.367851
	GLP(Greatest length of Processus articularis)	29.8643	0.526511	28.0763	0.349278
	BG(Breadth of the glenoid cavity)	22.5471	0.349269	20.3644	0.291459
	LG(Length of the glenoid cavity)	23.29	0.497135	21.79	0.313925
	Length of supraglenoid tubercle	6.57429	0.33708	6.28625	0.239739
	SI	55.3651	1.12324	55.8591	0.870491

## Sheet: DFA supplementary data
Discriminant Functional Analysis (DFA)
Number of Specimens			C.p.jejuensis		C.p.tianschanicus		H. i. argyropus		Percentage correctly classified
C.p.jejuensis			18		0		2		90
C.p.tianschanicus			0		31		0		100
H. i. argyropus			0		0		21		100
Cross validation procedure
Number of Specimens			C.p.jejuensis		C.p.tianschanicus		H. i. argyropus		Percentage correctly classified
C.p.jejuensis			16		1		2		84.21
C.p.tianschanicus			2		30		1		90.9
H. i. argyropus			0		0		20		100
